# Supplementary material for: Exploratory PET/CT Radiomics for Predicting Early Progression in Locally Advanced Pancreatic Cancer
Source: Diagnostics (Basel). 2026 May 14;16(10):1499. doi: 10.3390/diagnostics16101499 (PMC13205166; doi:10.3390/diagnostics16101499)
Supplement: Supplementary file 1 [file diagnostics-16-01499-s001.zip]

Archive with 1 entries (1 files):
- diagnostics-4260104-supplementary.pdf
